# Supplementary material for: Synthesis, structure and luminescence studies of Eu(III), Tb(III), Sm(III), Dy(III) cationic complexes with acetylacetone and bis(5-(pyridine-2-yl)-1,2,4-triazol-3-yl)propane
Source: Inorganica Chim Acta. 2013 Sep 1;406:279–84. doi: 10.1016/j.ica.2013.04.006 (PMC3778742; doi:10.1016/j.ica.2013.04.006)
Supplement: Supplementary data 1 [file mmc1.zip]

Archive with 2 entries (2 files):
- CCDC-Confirmation.pdf
- sc1029.cif
