# Supplementary material for: Synthesis, structure and luminescence studies of Eu(III), Tb(III), Sm(III), Dy(III) cationic complexes with acetylacetone and bis(5-(pyridine-2-yl)-1,2,4-triazol-3-yl)propane
Source: Inorganica Chim Acta. 2013 Sep 1;406:279–84. doi: 10.1016/j.ica.2013.04.006 (PMC3778742; doi:10.1016/j.ica.2013.04.006)
Supplement: Supplementary data 1 [file mmc1.zip › sc1029.cif]

data_global
_audit_creation_date                    2012-01-25
_audit_creation_method                 'by CrystalStructure 4.0'
_audit_update_record                    ?

#==============================================================================
# PROCESSING SUMMARY (IUCr Office Use Only)

_journal_date_recd_electronic           ?
_journal_date_from_coeditor             ?
_journal_date_accepted                  ?
_journal_coeditor_code                  ?

#==============================================================================
# SUBMISSION DETAILS

_publ_contact_author_name              'ENTER NAME'
_publ_contact_author_email             'ENTER EMAIL ADDRESS'
_publ_contact_author_fax               'ENTER FAX NUMBER'
_publ_contact_author_phone             'ENTER PHONE NUMBER'
_publ_contact_letter
;
    ENTER TEXT OF LETTER
;
_publ_requested_journal                'ENTER JOURNAL NAME HERE'
_publ_requested_category               'CHOOSE FI FM FO CI CM CO or AD'
_publ_requested_coeditor_name           ?

#==============================================================================
# TITLE AND AUTHOR LIST

_publ_section_title
;
    ENTER SECTION TITLE
;
_publ_section_title_footnote
;
    ENTER FOOTNOTE TO TITLE OF PAPER
;
loop_
_publ_author_name
_publ_author_footnote
_publ_author_address
' FIRST AUTHORS NAME '
;
  FIRST AUTHORS FOOTNOTES
;
;
  FIRST AUTHORS ADDRESS
;
_publ_section_synopsis
;
    ENTER SYNOPSIS
;

#==============================================================================
# TEXT

_publ_section_abstract
;
    ENTER ABSTRACT
;
_publ_section_comment
;
    ENTER TEXT
;
_publ_section_references
;
    ENTER OTHER REFERENCES

    Rigaku (2011). CrystalStructure. Version 4.0. 
    Rigaku Corporation, Tokyo, Japan.

    M.C. Burla, R. Caliandro, M. Camalli, B. Carrozzini, 
    G.L. Cascarano, L. De Caro, C. Giacovazzo, G. Polidori, 
    D. Siliqi, R. Spagna (2007) 
    SIR2008

    Sheldrick, G.M. (2008), Acta Cryst. A64, 112-122.

    Rigaku (1998). REQAB. 
    Rigaku Corporation, Tokyo, Japan.

;
_publ_section_figure_captions
;
    ENTER FIGURE CAPTIONS
;
_publ_section_exptl_prep
;
    ENTER COMPOUND PREPARATION DETAILS
;
_publ_section_exptl_refinement
;
    ENTER SPECIAL DETAILS OF THE REFINEMENT
;

#==============================================================================
data_TB2_(sc1029)

#==============================================================================
# CHEMICAL DATA

_chemical_formula_sum                  'C34.50 H45 Cl N8 O4 Tb'
_chemical_formula_moiety               'C34.50 H45 Cl N8 O4 Tb'
_chemical_formula_weight                830.16
_chemical_melting_point                 ?

#==============================================================================
# CRYSTAL DATA
_symmetry_cell_setting                  triclinic
_symmetry_space_group_name_H-M         'P -1'
_symmetry_space_group_name_Hall        '-P 1'
_symmetry_Int_Tables_number             2
loop_
_symmetry_equiv_pos_site_id
_symmetry_equiv_pos_as_xyz
1   '+X,+Y,+Z'
2   '-X,-Y,-Z'
#------------------------------------------------------------------------------
_cell_length_a                          9.229(5)
_cell_length_b                          13.790(11)
_cell_length_c                          14.984(9)
_cell_angle_alpha                       86.64(5)
_cell_angle_beta                        72.50(4)
_cell_angle_gamma                       88.62(5)
_cell_volume                            1816(2)
_cell_formula_units_Z                   2
_cell_measurement_reflns_used           10399
_cell_measurement_theta_min             2.10
_cell_measurement_theta_max             26.00
_cell_measurement_temperature           93
#------------------------------------------------------------------------------
_exptl_crystal_description              block
_exptl_crystal_colour                   colorless
_exptl_crystal_size_max                 0.250
_exptl_crystal_size_mid                 0.200
_exptl_crystal_size_min                 0.150
_exptl_crystal_density_diffrn           1.518
_exptl_crystal_density_meas             ?
_exptl_crystal_density_method          'not measured'
_exptl_crystal_F_000                    844.00
_exptl_absorpt_coefficient_mu           2.066
_exptl_absorpt_correction_type          multi-scan
_exptl_absorpt_process_details         'REQAB (Rigaku, 1998)'
_exptl_absorpt_correction_T_min         0.643
_exptl_absorpt_correction_T_max         0.734

#==============================================================================
# EXPERIMENTAL DATA

_diffrn_ambient_temperature             93
_diffrn_radiation_type                 'Mo K\a'
_diffrn_radiation_wavelength            0.71075
_diffrn_measurement_device_type        'Rigaku Saturn724'
_diffrn_measurement_method              \w
_diffrn_detector_area_resol_mean        14.222
_diffrn_reflns_number                   41519
_diffrn_reflns_av_R_equivalents         0.0378
_diffrn_reflns_theta_max                25.99
_diffrn_reflns_theta_min                2.74
_diffrn_reflns_theta_full               25.99
_diffrn_measured_fraction_theta_max     0.997
_diffrn_measured_fraction_theta_full    0.997
_diffrn_reflns_limit_h_min             -11
_diffrn_reflns_limit_h_max              11
_diffrn_reflns_limit_k_min             -17
_diffrn_reflns_limit_k_max              17
_diffrn_reflns_limit_l_min             -18
_diffrn_reflns_limit_l_max              18
_diffrn_standards_number                0
_diffrn_standards_interval_count        .
_diffrn_standards_decay_%               ?

#==============================================================================
# REFINEMENT DATA

_refine_special_details
;
    Refinement was performed using all reflections. The weighted 
    R-factor (wR) and goodness of fit (S) are based on F^2^.
    R-factor (gt) are based on F. The threshold expression of
    F^2^ > 2.0 sigma(F^2^) is used only for calculating R-factor (gt).
;
_reflns_number_total                    7118
_reflns_number_gt                       7041
_reflns_threshold_expression            F^2^>2.0\s(F^2^)
_refine_ls_structure_factor_coef        Fsqd
_refine_ls_R_factor_gt                  0.0433
_refine_ls_wR_factor_ref                0.1074
_refine_ls_number_restraints            48
_refine_ls_hydrogen_treatment           constr
_refine_ls_number_reflns                7118
_refine_ls_number_parameters            440
_refine_ls_goodness_of_fit_ref          1.119
_refine_ls_weighting_scheme             calc
_refine_ls_weighting_details
          'w = 1/[\s^2^(Fo^2^)+(0.0420P)^2^+12.4137P] where P=(Fo^2^+2Fc^2^)/3'
_atom_sites_solution_hydrogens          geom
_atom_sites_solution_primary            direct
_atom_sites_solution_secondary          difmap
_refine_ls_shift/su_max                 0.001
_refine_diff_density_max                2.59
_refine_diff_density_min               -1.21
_refine_ls_extinction_method            none
_refine_ls_extinction_coef              ?

loop_
_atom_type_symbol
_atom_type_description
_atom_type_scat_dispersion_real
_atom_type_scat_dispersion_imag
_atom_type_scat_source
  'C' 'C'  0.0033 0.0016 
;
International Tables for Crystallography
(1992, Vol. C, Tables 4.2.6.8 and 6.1.1.4)
;
  'H' 'H'  0.0000 0.0000 
;
International Tables for Crystallography
(1992, Vol. C, Table 6.1.1.4)
;
  'O' 'O'  0.0106 0.0060 
;
International Tables for Crystallography
(1992, Vol. C, Tables 4.2.6.8 and 6.1.1.4)
;
  'N' 'N'  0.0061 0.0033 
;
International Tables for Crystallography
(1992, Vol. C, Tables 4.2.6.8 and 6.1.1.4)
;
  'Tb' 'Tb'  -0.1723 4.1537 
;
International Tables for Crystallography
(1992, Vol. C, Tables 4.2.6.8 and 6.1.1.4)
;
  'Cl' 'Cl'  0.1484 0.1585 
;
International Tables for Crystallography
(1992, Vol. C, Tables 4.2.6.8 and 6.1.1.4)
;

#==============================================================================
# ATOMIC COORDINATES AND THERMAL PARAMETERS

loop_
_atom_site_label
_atom_site_type_symbol
_atom_site_fract_x
_atom_site_fract_y
_atom_site_fract_z
_atom_site_U_iso_or_equiv
_atom_site_adp_type
_atom_site_occupancy
_atom_site_symmetry_multiplicity
_atom_site_calc_flag
_atom_site_refinement_flags
_atom_site_disorder_assembly
_atom_site_disorder_group
 Tb1 Tb 0.06358(2) 0.626715(15) 0.239333(14) 0.01459(8) Uani 1 2 d . . .
 Cl50 Cl 0.03191(15) 0.15925(8) 0.30001(8) 0.0241(3) Uani 1 2 d . . .
 O27 O -0.0660(4) 0.4895(2) 0.2350(2) 0.0182(7) Uani 1 2 d . . .
 O33 O -0.1907(4) 0.6630(2) 0.3137(2) 0.0187(7) Uani 1 2 d . . .
 O34 O 0.3060(4) 0.6892(2) 0.2218(2) 0.0194(7) Uani 1 2 d . . .
 O40 O 0.2226(4) 0.5669(2) 0.1033(2) 0.0184(7) Uani 1 2 d . . .
 N2 N -0.0402(4) 0.6863(3) 0.1033(3) 0.0163(8) Uani 1 2 d . . .
 N9 N 0.0487(5) 0.8087(3) 0.2131(3) 0.0173(8) Uani 1 2 d . . .
 N11 N 0.0332(5) 0.9664(3) 0.2097(3) 0.0225(9) Uani 1 2 d . . .
 N12 N -0.0221(5) 0.9419(3) 0.1393(3) 0.0216(9) Uani 1 2 d . . .
 N16 N 0.0585(4) 0.6535(3) 0.4044(3) 0.0152(8) Uani 1 2 d . . .
 N18 N 0.0507(5) 0.6946(3) 0.5432(3) 0.0184(8) Uani 1 2 d . . .
 N19 N 0.1331(5) 0.6105(3) 0.5322(3) 0.0194(8) Uani 1 2 d . . .
 N22 N 0.1930(4) 0.4924(3) 0.3149(3) 0.0158(8) Uani 1 2 d . . .
 C3 C -0.0738(6) 0.6227(4) 0.0477(3) 0.0199(10) Uani 1 2 d . . .
 C4 C -0.1143(6) 0.6509(4) -0.0323(3) 0.0217(10) Uani 1 2 d . . .
 C5 C -0.1213(6) 0.7495(4) -0.0557(3) 0.0223(10) Uani 1 2 d . . .
 C6 C -0.0903(6) 0.8168(4) 0.0020(3) 0.0207(10) Uani 1 2 d . . .
 C7 C -0.0503(5) 0.7820(3) 0.0803(3) 0.0166(9) Uani 1 2 d . . .
 C8 C -0.0106(5) 0.8456(3) 0.1444(3) 0.0174(9) Uani 1 2 d . . .
 C10 C 0.0760(6) 0.8880(4) 0.2524(3) 0.0196(10) Uani 1 2 d . . .
 C13 C 0.1418(6) 0.8914(4) 0.3320(3) 0.0219(10) Uani 1 2 d . . .
 C14 C 0.0206(6) 0.8986(4) 0.4278(4) 0.0231(10) Uani 1 2 d . . .
 C15 C -0.0821(6) 0.8093(4) 0.4581(3) 0.0200(10) Uani 1 2 d . . .
 C17 C 0.0061(5) 0.7195(3) 0.4681(3) 0.0179(9) Uani 1 2 d . . .
 C20 C 0.1344(5) 0.5885(3) 0.4470(3) 0.0157(9) Uani 1 2 d . . .
 C21 C 0.2062(5) 0.5011(3) 0.4012(3) 0.0156(9) Uani 1 2 d . . .
 C23 C 0.2546(6) 0.4130(4) 0.2699(3) 0.0192(9) Uani 1 2 d . . .
 C24 C 0.3314(6) 0.3413(3) 0.3074(4) 0.0202(10) Uani 1 2 d . . .
 C25 C 0.3445(6) 0.3519(4) 0.3964(4) 0.0218(10) Uani 1 2 d . . .
 C26 C 0.2799(6) 0.4329(4) 0.4446(4) 0.0201(10) Uani 1 2 d . . .
 C28 C -0.2052(6) 0.4632(4) 0.2626(3) 0.0195(10) Uani 1 2 d . . .
 C29 C -0.2336(6) 0.3572(4) 0.2545(4) 0.0262(11) Uani 1 2 d . . .
 C30 C -0.3280(6) 0.5242(4) 0.3012(4) 0.0223(10) Uani 1 2 d . . .
 C31 C -0.3156(6) 0.6192(4) 0.3262(3) 0.0197(10) Uani 1 2 d . . .
 C32 C -0.4600(6) 0.6722(4) 0.3769(4) 0.0262(11) Uani 1 2 d . . .
 C35 C 0.4125(5) 0.7115(3) 0.1486(4) 0.0200(10) Uani 1 2 d . . .
 C36 C 0.5328(6) 0.7800(4) 0.1581(4) 0.0320(13) Uani 1 2 d . . .
 C37 C 0.4281(6) 0.6771(4) 0.0599(4) 0.0278(11) Uani 1 2 d . . .
 C38 C 0.3362(6) 0.6059(4) 0.0422(3) 0.0214(10) Uani 1 2 d . . .
 C39 C 0.3707(7) 0.5710(5) -0.0563(4) 0.0344(13) Uani 1 2 d . . .
 C41 C 0.6023(7) 0.0217(5) 0.0705(5) 0.0442(8) Uani 1 2 d . . .
 C42 C 0.7120(7) 0.0920(5) 0.0695(5) 0.0452(8) Uani 1 2 d . . .
 C43 C 0.6988(7) 0.1172(5) 0.1680(5) 0.0454(8) Uani 1 2 d . . .
 C44 C 0.5487(7) 0.1529(5) 0.2119(6) 0.0451(8) Uani 1 2 d . . .
 C45 C 0.4401(7) 0.0842(5) 0.2127(5) 0.0454(8) Uani 1 2 d . . .
 C46 C 0.4527(7) 0.0563(5) 0.1166(5) 0.0456(8) Uani 1 2 d . . .
 C47 C 0.603(2) 0.9771(15) 0.4242(15) 0.078(5) Uiso 0.5 2 d . . .
 C48 C 0.5713(16) 0.9113(10) 0.5043(10) 0.043(3) Uiso 0.5 2 d . . .
 C49 C 0.447(2) 0.9246(15) 0.5569(14) 0.074(5) Uiso 0.5 2 d . . .
 H3 H -0.0697 0.55527 0.06392 0.0239 Uiso 1 2 calc R . .
 H4 H -0.13672 0.60383 -0.06994 0.0260 Uiso 1 2 calc R . .
 H5 H -0.14687 0.77087 -0.11049 0.0268 Uiso 1 2 calc R . .
 H6 H -0.09633 0.88463 -0.01195 0.0249 Uiso 1 2 calc R . .
 H11 H 0.03982 1.02636 0.22513 0.0270 Uiso 1 2 calc R . .
 H13A H 0.21004 0.94806 0.32074 0.0263 Uiso 1 2 calc R . .
 H13B H 0.2039 0.83213 0.33357 0.0263 Uiso 1 2 calc R . .
 H14A H 0.07216 0.90805 0.47577 0.0277 Uiso 1 2 calc R . .
 H14B H -0.04355 0.95668 0.42527 0.0277 Uiso 1 2 calc R . .
 H15A H -0.15946 0.82041 0.51879 0.0240 Uiso 1 2 calc R . .
 H15B H -0.13582 0.80025 0.41117 0.0240 Uiso 1 2 calc R . .
 H18 H 0.0296 0.72847 0.59357 0.0221 Uiso 1 2 calc R . .
 H23 H 0.24522 0.40535 0.2093 0.0231 Uiso 1 2 calc R . .
 H24 H 0.37385 0.28644 0.273 0.0243 Uiso 1 2 calc R . .
 H25 H 0.39686 0.30442 0.4238 0.0261 Uiso 1 2 calc R . .
 H26 H 0.28598 0.44158 0.50576 0.0241 Uiso 1 2 calc R . .
 H29A H -0.33846 0.34898 0.25387 0.0314 Uiso 1 2 calc R . .
 H29B H -0.21747 0.31924 0.30814 0.0314 Uiso 1 2 calc R . .
 H29C H -0.16336 0.33458 0.19633 0.0314 Uiso 1 2 calc R . .
 H30 H -0.42718 0.4995 0.31116 0.0267 Uiso 1 2 calc R . .
 H32A H -0.43713 0.74051 0.3809 0.0315 Uiso 1 2 calc R . .
 H32B H -0.50196 0.64225 0.44017 0.0315 Uiso 1 2 calc R . .
 H32C H -0.53435 0.66799 0.34235 0.0315 Uiso 1 2 calc R . .
 H36A H 0.49012 0.81879 0.21283 0.0384 Uiso 1 2 calc R . .
 H36B H 0.56611 0.82328 0.10159 0.0384 Uiso 1 2 calc R . .
 H36C H 0.61983 0.74222 0.16599 0.0384 Uiso 1 2 calc R . .
 H37 H 0.50648 0.70399 0.00824 0.0333 Uiso 1 2 calc R . .
 H39A H 0.45605 0.60795 -0.09841 0.0413 Uiso 1 2 calc R . .
 H39B H 0.28106 0.58075 -0.078 0.0413 Uiso 1 2 calc R . .
 H39C H 0.39743 0.50179 -0.05605 0.0413 Uiso 1 2 calc R . .
 H41A H 0.6226 -0.03901 0.10344 0.0530 Uiso 1 2 calc R . .
 H41B H 0.60972 0.00704 0.00537 0.0530 Uiso 1 2 calc R . .
 H42A H 0.69631 0.15122 0.03268 0.0542 Uiso 1 2 calc R . .
 H42B H 0.81504 0.06628 0.03916 0.0542 Uiso 1 2 calc R . .
 H43A H 0.71972 0.05888 0.20405 0.0544 Uiso 1 2 calc R . .
 H43B H 0.77435 0.16743 0.16694 0.0544 Uiso 1 2 calc R . .
 H44A H 0.53937 0.16855 0.27708 0.0541 Uiso 1 2 calc R . .
 H44B H 0.53051 0.21324 0.17769 0.0541 Uiso 1 2 calc R . .
 H45A H 0.33744 0.11111 0.24181 0.0545 Uiso 1 2 calc R . .
 H45B H 0.45361 0.02571 0.25108 0.0545 Uiso 1 2 calc R . .
 H46A H 0.378 0.00486 0.1197 0.0547 Uiso 1 2 calc R . .
 H46B H 0.42861 0.11323 0.08001 0.0547 Uiso 1 2 calc R . .
 H47A H 0.55317 0.95277 0.37976 0.0937 Uiso 0.5 2 calc R . .
 H47B H 0.71354 0.97717 0.39292 0.0937 Uiso 0.5 2 calc R . .
 H48A H 0.57928 0.84384 0.48409 0.0514 Uiso 0.5 2 calc R . .
 H48B H 0.64782 0.91958 0.53749 0.0514 Uiso 0.5 2 calc R . .
 H49A H 0.44141 0.88971 0.61745 0.0883 Uiso 0.5 2 calc R . .
 H49B H 0.37303 0.89375 0.53154 0.0883 Uiso 0.5 2 calc R . .


loop_
_atom_site_aniso_label
_atom_site_aniso_U_11
_atom_site_aniso_U_22
_atom_site_aniso_U_33
_atom_site_aniso_U_12
_atom_site_aniso_U_13
_atom_site_aniso_U_23
 Tb1 0.01614(13) 0.01423(12) 0.01335(13) -0.00114(8) -0.00408(9) -0.00185(8)
 Cl50 0.0365(7) 0.0174(6) 0.0192(6) 0.0030(5) -0.0085(5) -0.0063(4)
 O27 0.0184(17) 0.0149(16) 0.0217(17) -0.0043(13) -0.0060(14) -0.0015(13)
 O33 0.0156(16) 0.0202(17) 0.0183(17) -0.0013(13) -0.0021(13) -0.0014(13)
 O34 0.0183(17) 0.0213(17) 0.0180(17) -0.0041(13) -0.0045(14) -0.0000(13)
 O40 0.0190(17) 0.0196(17) 0.0151(16) 0.0000(13) -0.0025(13) -0.0037(13)
 N2 0.019(2) 0.0150(19) 0.0139(19) 0.0001(15) -0.0032(15) -0.0016(15)
 N9 0.020(2) 0.0162(19) 0.0172(19) -0.0024(15) -0.0067(16) -0.0026(15)
 N11 0.034(2) 0.0119(19) 0.023(2) -0.0001(17) -0.0098(18) -0.0027(16)
 N12 0.033(2) 0.017(2) 0.017(2) 0.0015(17) -0.0111(18) -0.0024(16)
 N16 0.0166(19) 0.0151(18) 0.0132(18) 0.0003(15) -0.0030(15) -0.0028(14)
 N18 0.021(2) 0.020(2) 0.0138(19) 0.0012(16) -0.0040(16) -0.0055(15)
 N19 0.019(2) 0.022(2) 0.017(2) 0.0010(16) -0.0039(16) -0.0029(16)
 N22 0.0161(19) 0.0154(19) 0.0152(19) -0.0004(15) -0.0033(15) -0.0018(15)
 C3 0.021(2) 0.018(2) 0.021(2) -0.0002(18) -0.0062(19) -0.0056(19)
 C4 0.022(2) 0.025(3) 0.019(2) -0.001(2) -0.0063(19) -0.0039(19)
 C5 0.024(3) 0.028(3) 0.016(2) 0.001(2) -0.008(2) 0.000(2)
 C6 0.025(3) 0.018(2) 0.020(2) -0.0012(19) -0.008(2) 0.0014(18)
 C7 0.017(2) 0.018(2) 0.013(2) 0.0012(17) -0.0017(18) -0.0028(17)
 C8 0.019(2) 0.017(2) 0.015(2) -0.0013(18) -0.0029(18) -0.0010(17)
 C10 0.021(2) 0.020(2) 0.016(2) -0.0033(19) -0.0034(19) -0.0020(18)
 C13 0.031(3) 0.017(2) 0.021(2) -0.004(2) -0.011(2) -0.0013(19)
 C14 0.033(3) 0.017(2) 0.022(3) 0.003(2) -0.012(2) -0.0059(19)
 C15 0.026(3) 0.020(2) 0.014(2) 0.006(2) -0.0053(19) -0.0060(18)
 C17 0.018(2) 0.019(2) 0.016(2) -0.0027(18) -0.0023(18) -0.0024(18)
 C20 0.014(2) 0.016(2) 0.015(2) -0.0015(17) -0.0016(17) -0.0029(17)
 C21 0.013(2) 0.015(2) 0.016(2) -0.0025(17) -0.0011(17) 0.0002(17)
 C23 0.021(2) 0.020(2) 0.016(2) -0.0028(19) -0.0035(19) -0.0033(18)
 C24 0.020(2) 0.015(2) 0.023(2) 0.0030(18) -0.0027(19) -0.0021(18)
 C25 0.018(2) 0.020(2) 0.025(3) 0.0001(19) -0.005(2) 0.004(2)
 C26 0.021(2) 0.021(2) 0.019(2) -0.0010(19) -0.0080(19) 0.0014(19)
 C28 0.021(2) 0.020(2) 0.019(2) -0.0036(19) -0.0098(19) 0.0022(18)
 C29 0.025(3) 0.018(2) 0.037(3) -0.004(2) -0.012(2) -0.002(2)
 C30 0.018(2) 0.023(2) 0.026(3) -0.0041(19) -0.008(2) -0.001(2)
 C31 0.021(2) 0.023(2) 0.016(2) 0.0010(19) -0.0071(19) 0.0039(18)
 C32 0.018(2) 0.030(3) 0.029(3) 0.003(2) -0.005(2) -0.005(2)
 C35 0.017(2) 0.016(2) 0.027(3) 0.0012(18) -0.006(2) 0.0023(19)
 C36 0.024(3) 0.035(3) 0.034(3) -0.015(2) -0.004(2) 0.001(2)
 C37 0.025(3) 0.033(3) 0.020(3) -0.007(2) 0.002(2) 0.001(2)
 C38 0.022(2) 0.024(2) 0.017(2) 0.005(2) -0.0040(19) -0.0005(19)
 C39 0.033(3) 0.049(4) 0.018(3) -0.006(3) -0.002(2) -0.007(2)
 C41 0.0225(14) 0.0451(17) 0.0604(19) -0.0008(12) -0.0039(13) -0.0131(14)
 C42 0.0233(14) 0.0444(17) 0.0620(19) -0.0008(12) -0.0022(13) -0.0130(15)
 C43 0.0233(14) 0.0436(17) 0.0633(19) -0.0015(13) -0.0017(13) -0.0154(15)
 C44 0.0228(14) 0.0425(17) 0.0637(19) -0.0012(12) -0.0011(13) -0.0151(14)
 C45 0.0233(14) 0.0439(17) 0.0631(19) -0.0013(12) -0.0020(13) -0.0139(15)
 C46 0.0233(14) 0.0460(17) 0.0624(19) -0.0010(13) -0.0034(13) -0.0129(15)

#==============================================================================
_computing_data_collection
                                 'CrystalClear-SM Expert 2.0 r4 (Rigaku, 2009)'
_computing_cell_refinement             'CrystalClear-SM Expert 2.0 r4'
_computing_data_reduction              'CrystalClear-SM Expert 2.0 r4'
_computing_structure_solution          'Il Milione (Burla, et al., 2007)'
_computing_structure_refinement        'SHELXL97 (Sheldrick, 2008)'
_computing_publication_material        'CrystalStructure 4.0 (Rigaku, 2011)'
_computing_molecular_graphics          'CrystalStructure 4.0'

#==============================================================================
# MOLECULAR GEOMETRY

_geom_special_details
;
    ENTER SPECIAL DETAILS OF THE MOLECULAR GEOMETRY
;

loop_
_geom_bond_atom_site_label_1
_geom_bond_atom_site_label_2
_geom_bond_distance
_geom_bond_publ_flag
_geom_bond_site_symmetry_1
_geom_bond_site_symmetry_2
Tb1 O27 2.277(4) yes . .
Tb1 O33 2.331(3) yes . .
Tb1 O34 2.352(4) yes . .
Tb1 O40 2.309(3) yes . .
Tb1 N2 2.586(5) yes . .
Tb1 N9 2.525(4) yes . .
Tb1 N16 2.509(4) yes . .
Tb1 N22 2.570(4) yes . .
O27 C28 1.280(6) yes . .
O33 C31 1.272(6) yes . .
O34 C35 1.261(5) yes . .
O40 C38 1.272(5) yes . .
N2 C3 1.346(7) yes . .
N2 C7 1.353(6) yes . .
N9 C8 1.372(7) yes . .
N9 C10 1.335(7) yes . .
N11 N12 1.365(7) yes . .
N11 C10 1.335(7) yes . .
N12 C8 1.329(6) yes . .
N16 C17 1.332(6) yes . .
N16 C20 1.369(6) yes . .
N18 N19 1.363(6) yes . .
N18 C17 1.335(7) yes . .
N19 C20 1.326(7) yes . .
N22 C21 1.347(7) yes . .
N22 C23 1.343(6) yes . .
C3 C4 1.391(8) yes . .
C4 C5 1.389(7) yes . .
C5 C6 1.395(8) yes . .
C6 C7 1.389(8) yes . .
C7 C8 1.466(7) yes . .
C10 C13 1.495(8) yes . .
C13 C14 1.538(6) yes . .
C14 C15 1.535(7) yes . .
C15 C17 1.490(7) yes . .
C20 C21 1.465(6) yes . .
C21 C26 1.390(7) yes . .
C23 C24 1.391(7) yes . .
C24 C25 1.391(8) yes . .
C25 C26 1.389(7) yes . .
C28 C29 1.509(7) yes . .
C28 C30 1.393(7) yes . .
C30 C31 1.401(7) yes . .
C31 C32 1.515(7) yes . .
C35 C36 1.519(8) yes . .
C35 C37 1.403(8) yes . .
C37 C38 1.400(8) yes . .
C38 C39 1.518(8) yes . .
C41 C42 1.414(10) yes . .
C41 C46 1.430(8) yes . .
C42 C43 1.506(12) yes . .
C43 C44 1.432(9) yes . .
C44 C45 1.393(10) yes . .
C45 C46 1.483(12) yes . .
C47 C48 1.42(2) yes . .
C47 C49 1.44(3) yes . 2_676
C48 C49 1.20(2) yes . .
N11 H11 0.880 no . .
N18 H18 0.880 no . .
C3 H3 0.950 no . .
C4 H4 0.950 no . .
C5 H5 0.950 no . .
C6 H6 0.950 no . .
C13 H13A 0.990 no . .
C13 H13B 0.990 no . .
C14 H14A 0.990 no . .
C14 H14B 0.990 no . .
C15 H15A 0.990 no . .
C15 H15B 0.990 no . .
C23 H23 0.950 no . .
C24 H24 0.950 no . .
C25 H25 0.950 no . .
C26 H26 0.950 no . .
C29 H29A 0.980 no . .
C29 H29B 0.980 no . .
C29 H29C 0.980 no . .
C30 H30 0.950 no . .
C32 H32A 0.980 no . .
C32 H32B 0.980 no . .
C32 H32C 0.980 no . .
C36 H36A 0.980 no . .
C36 H36B 0.980 no . .
C36 H36C 0.980 no . .
C37 H37 0.950 no . .
C39 H39A 0.980 no . .
C39 H39B 0.980 no . .
C39 H39C 0.980 no . .
C41 H41A 0.990 no . .
C41 H41B 0.990 no . .
C42 H42A 0.990 no . .
C42 H42B 0.990 no . .
C43 H43A 0.990 no . .
C43 H43B 0.990 no . .
C44 H44A 0.990 no . .
C44 H44B 0.990 no . .
C45 H45A 0.990 no . .
C45 H45B 0.990 no . .
C46 H46A 0.990 no . .
C46 H46B 0.990 no . .
C47 H47A 0.990 no . .
C47 H47B 0.990 no . .
C48 H48A 0.990 no . .
C48 H48B 0.990 no . .
C49 H49A 0.990 no . .
C49 H49B 0.990 no . .

loop_
_geom_angle_atom_site_label_1
_geom_angle_atom_site_label_2
_geom_angle_atom_site_label_3
_geom_angle
_geom_angle_publ_flag
_geom_angle_site_symmetry_1
_geom_angle_site_symmetry_2
_geom_angle_site_symmetry_3
O27 Tb1 O33 74.70(13) yes . . .
O27 Tb1 O34 144.13(12) yes . . .
O27 Tb1 O40 80.93(12) yes . . .
O27 Tb1 N2 83.00(14) yes . . .
O27 Tb1 N9 140.68(14) yes . . .
O27 Tb1 N16 110.24(13) yes . . .
O27 Tb1 N22 75.62(14) yes . . .
O33 Tb1 O34 139.21(12) yes . . .
O33 Tb1 O40 142.10(14) yes . . .
O33 Tb1 N2 76.17(13) yes . . .
O33 Tb1 N9 76.45(13) yes . . .
O33 Tb1 N16 76.51(13) yes . . .
O33 Tb1 N22 118.26(12) yes . . .
O34 Tb1 O40 73.77(13) yes . . .
O34 Tb1 N2 112.08(13) yes . . .
O34 Tb1 N9 72.56(14) yes . . .
O34 Tb1 N16 76.58(13) yes . . .
O34 Tb1 N22 76.05(13) yes . . .
O40 Tb1 N2 72.37(13) yes . . .
O40 Tb1 N9 107.46(13) yes . . .
O40 Tb1 N16 140.13(13) yes . . .
O40 Tb1 N22 82.07(13) yes . . .
N2 Tb1 N9 64.47(14) yes . . .
N2 Tb1 N16 144.96(12) yes . . .
N2 Tb1 N22 148.91(13) yes . . .
N9 Tb1 N16 88.05(14) yes . . .
N9 Tb1 N22 142.69(15) yes . . .
N16 Tb1 N22 65.22(13) yes . . .
Tb1 O27 C28 136.0(3) yes . . .
Tb1 O33 C31 134.5(3) yes . . .
Tb1 O34 C35 130.2(4) yes . . .
Tb1 O40 C38 130.1(3) yes . . .
Tb1 N2 C3 120.8(3) yes . . .
Tb1 N2 C7 121.5(3) yes . . .
C3 N2 C7 117.5(5) yes . . .
Tb1 N9 C8 118.7(3) yes . . .
Tb1 N9 C10 137.7(4) yes . . .
C8 N9 C10 103.4(4) yes . . .
N12 N11 C10 111.6(4) yes . . .
N11 N12 C8 101.6(4) yes . . .
Tb1 N16 C17 138.2(3) yes . . .
Tb1 N16 C20 118.1(3) yes . . .
C17 N16 C20 103.6(4) yes . . .
N19 N18 C17 111.7(4) yes . . .
N18 N19 C20 101.5(4) yes . . .
Tb1 N22 C21 120.5(3) yes . . .
Tb1 N22 C23 122.2(3) yes . . .
C21 N22 C23 117.2(4) yes . . .
N2 C3 C4 123.2(5) yes . . .
C3 C4 C5 118.4(5) yes . . .
C4 C5 C6 119.4(5) yes . . .
C5 C6 C7 118.2(5) yes . . .
N2 C7 C6 123.2(5) yes . . .
N2 C7 C8 113.6(4) yes . . .
C6 C7 C8 123.1(4) yes . . .
N9 C8 N12 114.4(5) yes . . .
N9 C8 C7 121.4(4) yes . . .
N12 C8 C7 124.1(5) yes . . .
N9 C10 N11 108.9(5) yes . . .
N9 C10 C13 126.9(4) yes . . .
N11 C10 C13 124.1(5) yes . . .
C10 C13 C14 113.3(5) yes . . .
C13 C14 C15 113.9(4) yes . . .
C14 C15 C17 111.9(4) yes . . .
N16 C17 N18 108.7(4) yes . . .
N16 C17 C15 127.0(5) yes . . .
N18 C17 C15 124.2(4) yes . . .
N16 C20 N19 114.5(4) yes . . .
N16 C20 C21 121.4(4) yes . . .
N19 C20 C21 124.1(5) yes . . .
N22 C21 C20 114.5(4) yes . . .
N22 C21 C26 123.4(4) yes . . .
C20 C21 C26 122.2(5) yes . . .
N22 C23 C24 123.4(5) yes . . .
C23 C24 C25 118.5(4) yes . . .
C24 C25 C26 118.9(5) yes . . .
C21 C26 C25 118.5(5) yes . . .
O27 C28 C29 116.0(4) yes . . .
O27 C28 C30 124.8(5) yes . . .
C29 C28 C30 119.2(4) yes . . .
C28 C30 C31 124.7(5) yes . . .
O33 C31 C30 124.6(4) yes . . .
O33 C31 C32 117.1(4) yes . . .
C30 C31 C32 118.1(4) yes . . .
O34 C35 C36 117.2(5) yes . . .
O34 C35 C37 124.8(5) yes . . .
C36 C35 C37 118.0(4) yes . . .
C35 C37 C38 124.5(4) yes . . .
O40 C38 C37 124.8(5) yes . . .
O40 C38 C39 115.9(5) yes . . .
C37 C38 C39 119.3(4) yes . . .
C42 C41 C46 110.6(6) yes . . .
C41 C42 C43 110.1(6) yes . . .
C42 C43 C44 109.3(7) yes . . .
C43 C44 C45 110.9(6) yes . . .
C44 C45 C46 111.4(6) yes . . .
C41 C46 C45 110.9(7) yes . . .
C48 C47 C49 115.1(17) yes . . 2_676
C47 C48 C49 111.5(17) yes . . .
C47 C49 C48 118.3(18) yes 2_676 . .
N12 N11 H11 124.205 no . . .
C10 N11 H11 124.216 no . . .
N19 N18 H18 124.149 no . . .
C17 N18 H18 124.145 no . . .
N2 C3 H3 118.383 no . . .
C4 C3 H3 118.371 no . . .
C3 C4 H4 120.793 no . . .
C5 C4 H4 120.796 no . . .
C4 C5 H5 120.285 no . . .
C6 C5 H5 120.293 no . . .
C5 C6 H6 120.905 no . . .
C7 C6 H6 120.923 no . . .
C10 C13 H13A 108.917 no . . .
C10 C13 H13B 108.923 no . . .
C14 C13 H13A 108.925 no . . .
C14 C13 H13B 108.928 no . . .
H13A C13 H13B 107.745 no . . .
C13 C14 H14A 108.763 no . . .
C13 C14 H14B 108.766 no . . .
C15 C14 H14A 108.766 no . . .
C15 C14 H14B 108.767 no . . .
H14A C14 H14B 107.665 no . . .
C14 C15 H15A 109.237 no . . .
C14 C15 H15B 109.250 no . . .
C17 C15 H15A 109.243 no . . .
C17 C15 H15B 109.248 no . . .
H15A C15 H15B 107.929 no . . .
N22 C23 H23 118.281 no . . .
C24 C23 H23 118.290 no . . .
C23 C24 H24 120.744 no . . .
C25 C24 H24 120.751 no . . .
C24 C25 H25 120.553 no . . .
C26 C25 H25 120.539 no . . .
C21 C26 H26 120.728 no . . .
C25 C26 H26 120.724 no . . .
C28 C29 H29A 109.468 no . . .
C28 C29 H29B 109.465 no . . .
C28 C29 H29C 109.464 no . . .
H29A C29 H29B 109.477 no . . .
H29A C29 H29C 109.474 no . . .
H29B C29 H29C 109.480 no . . .
C28 C30 H30 117.658 no . . .
C31 C30 H30 117.664 no . . .
C31 C32 H32A 109.467 no . . .
C31 C32 H32B 109.472 no . . .
C31 C32 H32C 109.470 no . . .
H32A C32 H32B 109.470 no . . .
H32A C32 H32C 109.475 no . . .
H32B C32 H32C 109.473 no . . .
C35 C36 H36A 109.470 no . . .
C35 C36 H36B 109.468 no . . .
C35 C36 H36C 109.471 no . . .
H36A C36 H36B 109.474 no . . .
H36A C36 H36C 109.473 no . . .
H36B C36 H36C 109.472 no . . .
C35 C37 H37 117.733 no . . .
C38 C37 H37 117.737 no . . .
C38 C39 H39A 109.476 no . . .
C38 C39 H39B 109.473 no . . .
C38 C39 H39C 109.465 no . . .
H39A C39 H39B 109.471 no . . .
H39A C39 H39C 109.468 no . . .
H39B C39 H39C 109.473 no . . .
C42 C41 H41A 109.529 no . . .
C42 C41 H41B 109.524 no . . .
C46 C41 H41A 109.525 no . . .
C46 C41 H41B 109.531 no . . .
H41A C41 H41B 108.089 no . . .
C41 C42 H42A 109.651 no . . .
C41 C42 H42B 109.645 no . . .
C43 C42 H42A 109.644 no . . .
C43 C42 H42B 109.652 no . . .
H42A C42 H42B 108.155 no . . .
C42 C43 H43A 109.807 no . . .
C42 C43 H43B 109.809 no . . .
C44 C43 H43A 109.812 no . . .
C44 C43 H43B 109.809 no . . .
H43A C43 H43B 108.256 no . . .
C43 C44 H44A 109.458 no . . .
C43 C44 H44B 109.461 no . . .
C45 C44 H44A 109.460 no . . .
C45 C44 H44B 109.465 no . . .
H44A C44 H44B 108.056 no . . .
C44 C45 H45A 109.348 no . . .
C44 C45 H45B 109.350 no . . .
C46 C45 H45A 109.355 no . . .
C46 C45 H45B 109.350 no . . .
H45A C45 H45B 107.980 no . . .
C41 C46 H46A 109.460 no . . .
C41 C46 H46B 109.453 no . . .
C45 C46 H46A 109.461 no . . .
C45 C46 H46B 109.459 no . . .
H46A C46 H46B 108.040 no . . .
C48 C47 H47A 108.509 no . . .
C48 C47 H47B 108.509 no . . .
C49 C47 H47A 108.502 no 2_676 . .
C49 C47 H47B 108.508 no 2_676 . .
H47A C47 H47B 107.512 no . . .
C47 C48 H48A 109.343 no . . .
C47 C48 H48B 109.338 no . . .
C49 C48 H48A 109.333 no . . .
C49 C48 H48B 109.326 no . . .
H48A C48 H48B 107.977 no . . .
C47 C49 H49A 107.729 no 2_676 . .
C47 C49 H49B 107.719 no 2_676 . .
C48 C49 H49A 107.735 no . . .
C48 C49 H49B 107.725 no . . .
H49A C49 H49B 107.113 no . . .

loop_
_geom_torsion_atom_site_label_1
_geom_torsion_atom_site_label_2
_geom_torsion_atom_site_label_3
_geom_torsion_atom_site_label_4
_geom_torsion
_geom_torsion_publ_flag
_geom_torsion_site_symmetry_1
_geom_torsion_site_symmetry_2
_geom_torsion_site_symmetry_3
_geom_torsion_site_symmetry_4
O27 Tb1 O33 C31 -6.5(3) no . . . .
O33 Tb1 O27 C28 0.5(3) no . . . .
O27 Tb1 O34 C35 78.5(4) no . . . .
O34 Tb1 O27 C28 164.5(3) no . . . .
O27 Tb1 O40 C38 171.1(3) no . . . .
O40 Tb1 O27 C28 -150.2(4) no . . . .
O27 Tb1 N2 C3 -26.8(2) no . . . .
O27 Tb1 N2 C7 159.0(2) no . . . .
N2 Tb1 O27 C28 -77.0(3) no . . . .
O27 Tb1 N9 C8 -34.8(3) no . . . .
O27 Tb1 N9 C10 140.2(3) no . . . .
N9 Tb1 O27 C28 -43.7(4) no . . . .
O27 Tb1 N16 C17 -117.3(3) no . . . .
O27 Tb1 N16 C20 67.0(3) no . . . .
N16 Tb1 O27 C28 69.5(4) no . . . .
O27 Tb1 N22 C21 -124.9(3) no . . . .
O27 Tb1 N22 C23 57.5(2) no . . . .
N22 Tb1 O27 C28 125.7(3) no . . . .
O33 Tb1 O34 C35 -125.5(3) no . . . .
O34 Tb1 O33 C31 -172.2(2) no . . . .
O33 Tb1 O40 C38 120.9(3) no . . . .
O40 Tb1 O33 C31 45.4(4) no . . . .
O33 Tb1 N2 C3 -102.7(2) no . . . .
O33 Tb1 N2 C7 83.1(2) no . . . .
N2 Tb1 O33 C31 79.9(3) no . . . .
O33 Tb1 N9 C8 -78.5(2) no . . . .
O33 Tb1 N9 C10 96.5(3) no . . . .
N9 Tb1 O33 C31 146.5(3) no . . . .
O33 Tb1 N16 C17 -49.5(3) no . . . .
O33 Tb1 N16 C20 134.8(3) no . . . .
N16 Tb1 O33 C31 -122.2(3) no . . . .
O33 Tb1 N22 C21 -61.5(3) no . . . .
O33 Tb1 N22 C23 120.9(2) no . . . .
N22 Tb1 O33 C31 -70.4(4) no . . . .
O34 Tb1 O40 C38 -34.6(3) no . . . .
O40 Tb1 O34 C35 31.5(3) no . . . .
O34 Tb1 N2 C3 119.5(2) no . . . .
O34 Tb1 N2 C7 -54.8(3) no . . . .
N2 Tb1 O34 C35 -31.2(3) no . . . .
O34 Tb1 N9 C8 128.4(2) no . . . .
O34 Tb1 N9 C10 -56.7(3) no . . . .
N9 Tb1 O34 C35 -83.3(3) no . . . .
O34 Tb1 N16 C17 99.6(4) no . . . .
O34 Tb1 N16 C20 -76.1(2) no . . . .
N16 Tb1 O34 C35 -175.5(3) no . . . .
O34 Tb1 N22 C21 77.3(3) no . . . .
O34 Tb1 N22 C23 -100.3(3) no . . . .
N22 Tb1 O34 C35 117.2(3) no . . . .
O40 Tb1 N2 C3 55.9(2) no . . . .
O40 Tb1 N2 C7 -118.4(3) no . . . .
N2 Tb1 O40 C38 85.6(3) no . . . .
O40 Tb1 N9 C8 62.3(3) no . . . .
O40 Tb1 N9 C10 -122.7(3) no . . . .
N9 Tb1 O40 C38 30.6(3) no . . . .
O40 Tb1 N16 C17 142.4(3) no . . . .
O40 Tb1 N16 C20 -33.3(3) no . . . .
N16 Tb1 O40 C38 -78.1(3) no . . . .
O40 Tb1 N22 C21 152.5(3) no . . . .
O40 Tb1 N22 C23 -25.1(2) no . . . .
N22 Tb1 O40 C38 -112.3(3) no . . . .
N2 Tb1 N9 C8 2.44(19) no . . . .
N2 Tb1 N9 C10 177.4(4) no . . . .
N9 Tb1 N2 C3 176.0(3) no . . . .
N9 Tb1 N2 C7 1.7(2) no . . . .
N2 Tb1 N16 C17 -9.9(5) no . . . .
N2 Tb1 N16 C20 174.43(18) no . . . .
N16 Tb1 N2 C3 -142.3(2) no . . . .
N16 Tb1 N2 C7 43.4(3) no . . . .
N2 Tb1 N22 C21 -172.92(19) no . . . .
N2 Tb1 N22 C23 9.5(4) no . . . .
N22 Tb1 N2 C3 19.7(4) no . . . .
N22 Tb1 N2 C7 -154.5(2) no . . . .
N9 Tb1 N16 C17 27.0(3) no . . . .
N9 Tb1 N16 C20 -148.7(2) no . . . .
N16 Tb1 N9 C8 -155.1(2) no . . . .
N16 Tb1 N9 C10 19.9(3) no . . . .
N9 Tb1 N22 C21 44.0(3) no . . . .
N9 Tb1 N22 C23 -133.6(2) no . . . .
N22 Tb1 N9 C8 162.35(18) no . . . .
N22 Tb1 N9 C10 -22.7(4) no . . . .
N16 Tb1 N22 C21 -4.1(2) no . . . .
N16 Tb1 N22 C23 178.3(3) no . . . .
N22 Tb1 N16 C17 -179.8(4) no . . . .
N22 Tb1 N16 C20 4.5(2) no . . . .
Tb1 O27 C28 C29 -172.2(2) no . . . .
Tb1 O27 C28 C30 5.8(8) no . . . .
Tb1 O33 C31 C30 6.0(7) no . . . .
Tb1 O33 C31 C32 -177.6(2) no . . . .
Tb1 O34 C35 C36 160.1(2) no . . . .
Tb1 O34 C35 C37 -20.4(7) no . . . .
Tb1 O40 C38 C37 27.0(7) no . . . .
Tb1 O40 C38 C39 -152.8(3) no . . . .
Tb1 N2 C3 C4 -172.9(2) no . . . .
Tb1 N2 C7 C6 173.1(2) no . . . .
Tb1 N2 C7 C8 -5.1(4) no . . . .
C3 N2 C7 C6 -1.4(6) no . . . .
C3 N2 C7 C8 -179.6(3) no . . . .
C7 N2 C3 C4 1.6(6) no . . . .
Tb1 N9 C8 N12 176.3(2) no . . . .
Tb1 N9 C8 C7 -6.4(5) no . . . .
Tb1 N9 C10 N11 -174.8(2) no . . . .
Tb1 N9 C10 C13 4.6(7) no . . . .
C8 N9 C10 N11 0.7(4) no . . . .
C8 N9 C10 C13 -179.9(4) no . . . .
C10 N9 C8 N12 -0.2(5) no . . . .
C10 N9 C8 C7 177.1(3) no . . . .
N12 N11 C10 N9 -0.9(5) no . . . .
N12 N11 C10 C13 179.6(3) no . . . .
C10 N11 N12 C8 0.7(4) no . . . .
N11 N12 C8 N9 -0.3(5) no . . . .
N11 N12 C8 C7 -177.5(3) no . . . .
Tb1 N16 C17 N18 -175.4(3) no . . . .
Tb1 N16 C17 C15 2.1(7) no . . . .
Tb1 N16 C20 N19 176.6(2) no . . . .
Tb1 N16 C20 C21 -5.1(5) no . . . .
C17 N16 C20 N19 -0.4(5) no . . . .
C17 N16 C20 C21 177.9(3) no . . . .
C20 N16 C17 N18 0.7(4) no . . . .
C20 N16 C17 C15 178.2(4) no . . . .
N19 N18 C17 N16 -0.7(5) no . . . .
N19 N18 C17 C15 -178.3(3) no . . . .
C17 N18 N19 C20 0.4(4) no . . . .
N18 N19 C20 N16 0.0(5) no . . . .
N18 N19 C20 C21 -178.2(4) no . . . .
Tb1 N22 C21 C20 3.2(5) no . . . .
Tb1 N22 C21 C26 -177.5(2) no . . . .
Tb1 N22 C23 C24 177.0(3) no . . . .
C21 N22 C23 C24 -0.7(6) no . . . .
C23 N22 C21 C20 -179.0(3) no . . . .
C23 N22 C21 C26 0.2(6) no . . . .
N2 C3 C4 C5 -0.4(7) no . . . .
C3 C4 C5 C6 -1.1(6) no . . . .
C4 C5 C6 C7 1.3(6) no . . . .
C5 C6 C7 N2 -0.0(6) no . . . .
C5 C6 C7 C8 178.0(4) no . . . .
N2 C7 C8 N9 7.6(5) no . . . .
N2 C7 C8 N12 -175.4(3) no . . . .
C6 C7 C8 N9 -170.6(4) no . . . .
C6 C7 C8 N12 6.4(7) no . . . .
N9 C10 C13 C14 -96.2(5) no . . . .
N11 C10 C13 C14 83.1(5) no . . . .
C10 C13 C14 C15 64.8(5) no . . . .
C13 C14 C15 C17 61.3(6) no . . . .
C14 C15 C17 N16 -96.0(6) no . . . .
C14 C15 C17 N18 81.1(5) no . . . .
N16 C20 C21 N22 1.2(6) no . . . .
N16 C20 C21 C26 -178.1(3) no . . . .
N19 C20 C21 N22 179.4(4) no . . . .
N19 C20 C21 C26 0.1(7) no . . . .
N22 C21 C26 C25 0.5(7) no . . . .
C20 C21 C26 C25 179.8(4) no . . . .
N22 C23 C24 C25 0.4(7) no . . . .
C23 C24 C25 C26 0.4(6) no . . . .
C24 C25 C26 C21 -0.8(7) no . . . .
O27 C28 C30 C31 -8.6(9) no . . . .
C29 C28 C30 C31 169.3(5) no . . . .
C28 C30 C31 O33 2.8(9) no . . . .
C28 C30 C31 C32 -173.5(4) no . . . .
O34 C35 C37 C38 -6.7(9) no . . . .
C36 C35 C37 C38 172.8(5) no . . . .
C35 C37 C38 O40 3.6(9) no . . . .
C35 C37 C38 C39 -176.6(5) no . . . .
C42 C41 C46 C45 -56.0(8) no . . . .
C46 C41 C42 C43 57.5(8) no . . . .
C41 C42 C43 C44 -58.3(7) no . . . .
C42 C43 C44 C45 58.3(8) no . . . .
C43 C44 C45 C46 -57.5(8) no . . . .
C44 C45 C46 C41 56.0(8) no . . . .
C48 C47 C49 C48 -45(3) no . . 2_676 2_676
C49 C47 C48 C49 42(3) no 2_676 . . .
C47 C48 C49 C47 -43(3) no . . . 2_676

loop_
_geom_contact_atom_site_label_1
_geom_contact_atom_site_label_2
_geom_contact_distance
_geom_contact_publ_flag
_geom_contact_site_symmetry_1
_geom_contact_site_symmetry_2
O27 C3 3.281(6) no . .
O27 C23 3.295(7) no . .
O27 C31 2.927(6) no . .
O33 C8 3.529(6) no . .
O33 C15 3.417(7) no . .
O33 C17 3.473(7) no . .
O33 C28 2.919(6) no . .
O34 C10 3.393(6) no . .
O34 C13 3.410(6) no . .
O34 C20 3.488(6) no . .
O34 C21 3.552(6) no . .
O34 C38 2.921(7) no . .
O40 C3 3.157(7) no . .
O40 C23 3.258(6) no . .
O40 C35 2.924(7) no . .
N2 C5 2.791(7) no . .
N2 C38 3.486(7) no . .
N9 C14 3.450(7) no . .
N9 C15 3.504(7) no . .
N9 C35 3.462(6) no . .
N11 C7 3.520(7) no . .
N11 C14 3.313(7) no . .
N12 C6 2.974(8) no . .
N16 C13 3.425(7) no . .
N16 C14 3.417(7) no . .
N18 C14 3.265(7) no . .
N18 C21 3.514(6) no . .
N19 C26 2.950(7) no . .
N22 C25 2.796(7) no . .
C3 C6 2.736(7) no . .
C4 C7 2.733(8) no . .
C7 C10 3.532(8) no . .
C8 C13 3.593(8) no . .
C10 C15 3.129(7) no . .
C13 C17 3.064(7) no . .
C15 C20 3.585(7) no . .
C17 C21 3.529(7) no . .
C21 C24 2.726(7) no . .
C23 C26 2.726(8) no . .
C41 C44 2.790(11) no . .
C42 C45 2.768(9) no . .
C43 C46 2.772(11) no . .
C47 C47 2.58(3) no . 2_676
C48 C48 2.76(2) no . 2_676
C49 C49 2.62(3) no . 2_676
Cl50 N11 3.052(5) no . 1_545
Cl50 N18 3.093(5) no . 2_566
O27 N19 3.553(6) no . 2_566
O40 C4 3.509(7) no . 2_565
N11 Cl50 3.052(5) no . 1_565
N12 C42 3.529(9) no . 1_465
N12 C42 3.593(8) no . 2_665
N12 C43 3.439(8) no . 1_465
N16 C26 3.451(6) no . 2_566
N18 Cl50 3.093(5) no . 2_566
N18 C21 3.530(7) no . 2_566
N18 C23 3.599(6) no . 2_566
N18 C24 3.592(6) no . 2_566
N18 C25 3.549(7) no . 2_566
N18 C26 3.511(7) no . 2_566
N19 O27 3.553(6) no . 2_566
N19 N22 3.463(6) no . 2_566
N19 C21 3.368(6) no . 2_566
N19 C28 3.429(7) no . 2_566
N22 N19 3.463(6) no . 2_566
C4 O40 3.509(7) no . 2_565
C6 C36 3.589(7) no . 1_455
C6 C42 3.567(8) no . 2_665
C14 C14 3.579(8) no . 2_576
C15 C25 3.474(7) no . 2_566
C15 C48 3.356(15) no . 1_455
C17 C25 3.396(7) no . 2_566
C17 C26 3.312(7) no . 2_566
C20 C20 3.479(7) no . 2_566
C20 C21 3.484(6) no . 2_566
C21 N18 3.530(7) no . 2_566
C21 N19 3.368(6) no . 2_566
C21 C20 3.484(6) no . 2_566
C23 N18 3.599(6) no . 2_566
C24 N18 3.592(6) no . 2_566
C24 C44 3.359(8) no . .
C25 N18 3.549(7) no . 2_566
C25 C15 3.474(7) no . 2_566
C25 C17 3.396(7) no . 2_566
C26 N16 3.451(6) no . 2_566
C26 N18 3.511(7) no . 2_566
C26 C17 3.312(7) no . 2_566
C26 C31 3.578(8) no . 2_566
C28 N19 3.429(7) no . 2_566
C31 C26 3.578(8) no . 2_566
C32 C36 3.538(9) no . 1_455
C36 C6 3.589(7) no . 1_655
C36 C32 3.538(9) no . 1_655
C36 C41 3.511(9) no . 1_565
C41 C36 3.511(9) no . 1_545
C41 C41 3.315(12) no . 2_655
C41 C46 3.241(12) no . 2_655
C42 N12 3.529(9) no . 1_645
C42 N12 3.593(8) no . 2_665
C42 C6 3.567(8) no . 2_665
C43 N12 3.439(8) no . 1_645
C44 C24 3.359(8) no . .
C44 C49 3.58(2) no . 2_666
C46 C41 3.241(12) no . 2_655
C48 C15 3.356(15) no . 1_655
C49 C44 3.58(2) no . 2_666
Tb1 H3 3.4203 no . .
Tb1 H23 3.4340 no . .
O27 H3 2.6784 no . .
O27 H23 2.9952 no . .
O27 H29A 3.1467 no . .
O27 H29B 2.7575 no . .
O27 H29C 2.5017 no . .
O27 H30 3.1846 no . .
O33 H15B 2.6058 no . .
O33 H30 3.1847 no . .
O33 H32A 2.4415 no . .
O33 H32B 2.9372 no . .
O33 H32C 3.0692 no . .
O34 H13B 2.6317 no . .
O34 H36A 2.4655 no . .
O34 H36B 3.1059 no . .
O34 H36C 2.8626 no . .
O34 H37 3.1756 no . .
O40 H3 2.9397 no . .
O40 H23 2.7000 no . .
O40 H37 3.1851 no . .
O40 H39A 3.1684 no . .
O40 H39B 2.6020 no . .
O40 H39C 2.6409 no . .
N2 H4 3.2574 no . .
N2 H6 3.2634 no . .
N9 H11 3.0145 no . .
N9 H13A 3.2337 no . .
N9 H13B 2.6574 no . .
N9 H15B 2.9418 no . .
N11 H13A 2.6565 no . .
N11 H13B 3.2505 no . .
N11 H14B 3.0867 no . .
N12 H6 2.7194 no . .
N16 H13B 2.8267 no . .
N16 H15A 3.2320 no . .
N16 H15B 2.6570 no . .
N16 H18 3.0083 no . .
N18 H13B 3.4953 no . .
N18 H14A 3.0461 no . .
N18 H15A 2.6635 no . .
N18 H15B 3.2537 no . .
N19 H26 2.6807 no . .
N22 H24 3.2550 no . .
N22 H26 3.2581 no . .
C3 H5 3.2520 no . .
C3 H39B 3.3070 no . .
C4 H6 3.2681 no . .
C5 H3 3.2404 no . .
C6 H4 3.2683 no . .
C7 H3 3.1642 no . .
C7 H5 3.2531 no . .
C8 H6 2.7105 no . .
C8 H11 2.9406 no . .
C10 H14A 3.3639 no . .
C10 H14B 2.7094 no . .
C10 H15B 2.8148 no . .
C13 H11 2.7177 no . .
C13 H15A 3.4138 no . .
C13 H15B 2.7757 no . .
C13 H36A 3.3355 no . .
C14 H11 3.3789 no . .
C14 H18 3.3342 no . .
C15 H13A 3.4087 no . .
C15 H13B 2.7492 no . .
C15 H18 2.7129 no . .
C17 H13B 2.7134 no . .
C17 H14A 2.7017 no . .
C17 H14B 3.3431 no . .
C20 H18 2.9346 no . .
C20 H26 2.6893 no . .
C21 H23 3.1534 no . .
C21 H25 3.2540 no . .
C23 H25 3.2563 no . .
C24 H26 3.2597 no . .
C25 H23 3.2425 no . .
C26 H24 3.2595 no . .
C28 H3 3.0716 no . .
C29 H30 2.6223 no . .
C30 H29A 2.5691 no . .
C30 H29B 2.9879 no . .
C30 H29C 3.2350 no . .
C30 H32A 3.3004 no . .
C30 H32B 2.7979 no . .
C30 H32C 2.6826 no . .
C31 H15B 3.5288 no . .
C32 H30 2.6060 no . .
C35 H13B 3.3660 no . .
C36 H13B 3.4583 no . .
C36 H37 2.6110 no . .
C37 H36A 3.2808 no . .
C37 H36B 2.6126 no . .
C37 H36C 2.8983 no . .
C37 H39A 2.5472 no . .
C37 H39B 3.1578 no . .
C37 H39C 3.1248 no . .
C38 H23 3.5576 no . .
C39 H37 2.6295 no . .
C41 H43A 2.6254 no . .
C41 H43B 3.2435 no . .
C41 H44B 3.1251 no . .
C41 H45A 3.2460 no . .
C41 H45B 2.6437 no . .
C42 H44A 3.2638 no . .
C42 H44B 2.6034 no . .
C42 H45B 3.1367 no . .
C42 H46A 3.1920 no . .
C42 H46B 2.5825 no . .
C43 H41A 2.6080 no . .
C43 H41B 3.2599 no . .
C43 H45A 3.1841 no . .
C43 H45B 2.5540 no . .
C43 H46B 3.1553 no . .
C44 H41A 3.1400 no . .
C44 H42A 2.6222 no . .
C44 H42B 3.2502 no . .
C44 H46A 3.2176 no . .
C44 H46B 2.6284 no . .
C45 H41A 2.6327 no . .
C45 H41B 3.2579 no . .
C45 H42A 3.1141 no . .
C45 H43A 2.5607 no . .
C45 H43B 3.1794 no . .
C46 H42A 2.5690 no . .
C46 H42B 3.1969 no . .
C46 H43A 3.1220 no . .
C46 H44A 3.2364 no . .
C46 H44B 2.5966 no . .
C47 H47A 3.0588 no . 2_676
C47 H47B 3.4239 no . 2_676
C47 H48A 3.1007 no . 2_676
C47 H48B 2.6153 no . 2_676
C47 H49A 3.0222 no . .
C47 H49B 2.4991 no . .
C48 H47A 2.6315 no . 2_676
C48 H47B 3.0482 no . 2_676
C48 H48B 3.2066 no . 2_676
C48 H49A 3.2246 no . 2_676
C48 H49B 2.7403 no . 2_676
C49 H47A 2.5470 no . .
C49 H47B 2.9756 no . .
C49 H48A 3.2332 no . 2_676
C49 H48B 2.7711 no . 2_676
C49 H49A 3.4878 no . 2_676
C49 H49B 3.0456 no . 2_676
H3 H4 2.3287 no . .
H3 H29C 3.5118 no . .
H3 H39B 3.3094 no . .
H4 H5 2.3545 no . .
H5 H6 2.3621 no . .
H11 H13A 2.6032 no . .
H11 H13B 3.5891 no . .
H11 H14B 2.9697 no . .
H13A H14A 2.3293 no . .
H13A H14B 2.3976 no . .
H13A H36A 3.1743 no . .
H13B H14A 2.3993 no . .
H13B H14B 2.8729 no . .
H13B H15B 3.0314 no . .
H13B H36A 2.7251 no . .
H14A H15A 2.3770 no . .
H14A H15B 2.8731 no . .
H14A H18 2.9189 no . .
H14B H15A 2.3507 no . .
H14B H15B 2.3819 no . .
H15A H18 2.6096 no . .
H15B H18 3.5916 no . .
H15B H32A 3.0870 no . .
H23 H24 2.3267 no . .
H24 H25 2.3599 no . .
H25 H26 2.3571 no . .
H29A H30 2.3281 no . .
H29B H30 3.1074 no . .
H29C H30 3.4254 no . .
H30 H32A 3.5328 no . .
H30 H32B 2.7688 no . .
H30 H32C 2.5167 no . .
H36A H37 3.4937 no . .
H36B H37 2.3962 no . .
H36C H37 2.9359 no . .
H37 H39A 2.2912 no . .
H37 H39B 3.3062 no . .
H37 H39C 3.2785 no . .
H41A H42A 2.7919 no . .
H41A H42B 2.2631 no . .
H41A H43A 2.4511 no . .
H41A H43B 3.5046 no . .
H41A H45A 3.5312 no . .
H41A H45B 2.4924 no . .
H41A H46A 2.2676 no . .
H41A H46B 2.8012 no . .
H41B H42A 2.2645 no . .
H41B H42B 2.2835 no . .
H41B H43A 3.5364 no . .
H41B H45B 3.5497 no . .
H41B H46A 2.3028 no . .
H41B H46B 2.2669 no . .
H42A H43A 2.8634 no . .
H42A H43B 2.3554 no . .
H42A H44A 3.5301 no . .
H42A H44B 2.4391 no . .
H42A H46A 3.4752 no . .
H42A H46B 2.4179 no . .
H42B H43A 2.3572 no . .
H42B H43B 2.3681 no . .
H42B H44B 3.5028 no . .
H42B H46B 3.4836 no . .
H43A H44A 2.2874 no . .
H43A H44B 2.8060 no . .
H43A H45A 3.4657 no . .
H43A H45B 2.3902 no . .
H43B H44A 2.2969 no . .
H43B H44B 2.2836 no . .
H43B H45B 3.4520 no . .
H44A H45A 2.2566 no . .
H44A H45B 2.2380 no . .
H44A H46B 3.5304 no . .
H44B H45A 2.2393 no . .
H44B H45B 2.7724 no . .
H44B H46A 3.4952 no . .
H44B H46B 2.4608 no . .
H45A H46A 2.3475 no . .
H45A H46B 2.3136 no . .
H45B H46A 2.3124 no . .
H45B H46B 2.8390 no . .
H47A H48A 2.1662 no . .
H47A H48A 3.5396 no . 2_676
H47A H48B 2.7666 no . .
H47A H48B 2.6062 no . 2_676
H47A H49A 3.4606 no . .
H47A H49A 2.1771 no . 2_676
H47A H49B 2.4845 no . .
H47A H49B 2.7665 no . 2_676
H47B H48A 2.3621 no . .
H47B H48B 2.1731 no . .
H47B H48B 3.4772 no . 2_676
H47B H49A 2.3265 no . 2_676
H47B H49B 3.3885 no . .
H47B H49B 2.1707 no . 2_676
H48A H49A 2.1430 no . .
H48A H49B 1.9449 no . .
H48B H49A 1.9599 no . .
H48B H49B 2.5980 no . .
H48B H49B 2.7417 no . 2_676
Cl50 H5 2.8346 no . 2_565
Cl50 H11 2.1927 no . 1_545
Cl50 H13A 3.3543 no . 1_545
Cl50 H14A 3.2876 no . 2_566
Cl50 H14B 3.2410 no . 1_545
Cl50 H15A 3.2960 no . 2_566
Cl50 H18 2.2282 no . 2_566
Cl50 H24 3.5517 no . .
Cl50 H29B 3.1301 no . .
Cl50 H29C 3.5413 no . .
Cl50 H43B 3.5284 no . 1_455
Cl50 H45A 2.7660 no . .
O27 H4 2.9577 no . 2_565
O33 H26 2.8890 no . 2_566
O33 H36C 3.3314 no . 1_455
O34 H32C 2.6527 no . 1_655
O40 H4 2.6242 no . 2_565
O40 H39C 3.4812 no . 2_665
N2 H36C 3.0855 no . 1_455
N11 H6 3.4132 no . 2_575
N11 H43A 3.1564 no . 1_465
N11 H46A 3.1053 no . 1_565
N11 H47B 3.3788 no . 1_455
N12 H6 2.9824 no . 2_575
N12 H41A 3.4804 no . 1_465
N12 H42A 3.5869 no . 2_665
N12 H42B 2.8955 no . 1_465
N12 H42B 2.7861 no . 2_665
N12 H43A 2.7988 no . 1_465
N12 H43B 3.5749 no . 1_465
N16 H26 3.3254 no . 2_566
N16 H32C 3.5970 no . 1_655
N18 H29B 3.0604 no . 2_566
N19 H29B 2.9487 no . 2_566
N19 H32B 3.2628 no . 1_655
N19 H32C 3.5702 no . 1_655
N22 H30 3.4925 no . 1_655
C3 H3 3.0933 no . 2_565
C3 H36C 3.3098 no . 1_455
C3 H39B 3.3650 no . 2_565
C3 H39C 3.4468 no . 2_565
C4 H3 3.2608 no . 2_565
C4 H23 3.3634 no . 2_565
C4 H29C 2.9715 no . 2_565
C4 H36C 3.5123 no . 1_455
C4 H37 3.4356 no . 1_455
C4 H39C 3.2969 no . 2_565
C5 H29C 3.0815 no . 2_565
C5 H36B 3.3112 no . 1_455
C5 H36C 3.4571 no . 1_455
C5 H37 3.3420 no . 1_455
C5 H43B 3.3294 no . 2_665
C5 H46B 3.4706 no . 2_565
C6 H36B 3.0737 no . 1_455
C6 H36C 3.1840 no . 1_455
C6 H41A 3.3110 no . 1_465
C6 H42A 3.5495 no . 2_665
C6 H42B 3.5629 no . 1_465
C6 H42B 2.9274 no . 2_665
C6 H43B 3.2377 no . 2_665
C7 H36B 3.4931 no . 1_455
C7 H36C 2.9770 no . 1_455
C7 H42A 3.3205 no . 2_665
C7 H42B 3.1208 no . 2_665
C8 H42A 3.2892 no . 2_665
C8 H42B 3.0045 no . 2_665
C10 H46A 3.2908 no . 1_565
C13 H45A 3.5471 no . 1_565
C13 H45B 3.3281 no . 1_565
C13 H46A 3.5676 no . 1_565
C14 H14A 3.0865 no . 2_576
C14 H14B 3.1129 no . 2_576
C14 H47B 3.1865 no . 1_455
C14 H48B 3.3513 no . 1_455
C15 H25 3.2909 no . 2_566
C15 H47B 3.2413 no . 1_455
C15 H48A 3.0602 no . 1_455
C15 H48B 2.8615 no . 1_455
C17 H25 3.5967 no . 2_566
C17 H26 3.4502 no . 2_566
C20 H32B 3.4243 no . 1_655
C20 H32C 3.1753 no . 1_655
C21 H30 3.2440 no . 1_655
C21 H32B 3.5656 no . 1_655
C21 H32C 3.2502 no . 1_655
C23 H4 3.5028 no . 2_565
C23 H18 3.3793 no . 2_566
C23 H30 3.4319 no . 1_655
C23 H39A 3.1212 no . 2_665
C24 H15A 3.3585 no . 2_566
C24 H18 3.3527 no . 2_566
C24 H29A 2.9113 no . 1_655
C24 H30 3.1702 no . 1_655
C24 H39A 3.2030 no . 2_665
C24 H44A 2.9919 no . .
C24 H44B 2.8937 no . .
C24 H45A 3.3724 no . .
C25 H15A 2.9518 no . 2_566
C25 H15B 3.5455 no . 2_566
C25 H29A 3.0609 no . 1_655
C25 H30 2.9151 no . 1_655
C25 H32B 3.2067 no . 2_566
C25 H44A 3.3465 no . .
C25 H48A 3.3294 no . 2_666
C26 H30 2.9664 no . 1_655
C26 H32B 3.5449 no . 1_655
C26 H32B 3.1741 no . 2_566
C28 H39B 3.1450 no . 2_565
C29 H18 3.5038 no . 2_566
C29 H39A 3.5533 no . 2_565
C29 H39B 2.8868 no . 2_565
C29 H43B 2.9852 no . 1_455
C29 H44A 3.3174 no . 1_455
C29 H44B 3.4625 no . 1_455
C30 H26 3.0964 no . 2_566
C31 H26 2.6969 no . 2_566
C31 H36C 3.0544 no . 1_455
C32 H25 3.2455 no . 2_566
C32 H26 3.0637 no . 2_566
C32 H36A 3.2242 no . 1_455
C32 H36C 3.1206 no . 1_455
C32 H48A 3.0257 no . 1_455
C35 H32C 3.1088 no . 1_655
C35 H39C 3.5242 no . 2_665
C35 H42A 3.5942 no . 2_665
C36 H32A 3.4432 no . 1_655
C36 H32C 2.9850 no . 1_655
C36 H41A 2.6527 no . 1_565
C36 H46A 3.4723 no . 1_565
C37 H39C 2.9071 no . 2_665
C37 H42A 3.0479 no . 2_665
C37 H46B 3.5086 no . 2_665
C38 H4 3.4033 no . 2_565
C38 H39C 2.8960 no . 2_665
C38 H42A 3.5044 no . 2_665
C39 H3 3.3484 no . 2_565
C39 H4 3.3637 no . 2_565
C39 H29A 3.1942 no . 2_565
C39 H29C 3.4258 no . 2_565
C39 H39C 3.2068 no . 2_665
C39 H44B 3.3898 no . 2_665
C41 H6 3.2848 no . 1_645
C41 H36A 3.4007 no . 1_545
C41 H36B 2.7602 no . 1_545
C41 H41B 2.5897 no . 2_655
C41 H46A 2.8455 no . 2_655
C41 H46B 3.0879 no . 2_655
C42 H6 3.4156 no . 1_645
C42 H6 3.4078 no . 2_665
C42 H46A 3.5244 no . 2_655
C43 H29A 3.4853 no . 1_655
C43 H29C 3.3818 no . 1_655
C43 H49A 3.0795 no . 2_666
C44 H24 2.4497 no . .
C44 H29A 3.0857 no . 1_655
C44 H49A 2.6172 no . 2_666
C45 H13A 2.9020 no . 1_545
C45 H24 2.9752 no . .
C45 H47A 3.4038 no . 1_545
C45 H48B 3.5813 no . 2_666
C45 H49A 3.0988 no . 2_666
C46 H13A 3.4793 no . 1_545
C46 H36A 3.5521 no . 1_545
C46 H36B 3.3545 no . 1_545
C46 H41A 3.5896 no . 2_655
C46 H41B 2.2971 no . 2_655
C46 H46A 3.5563 no . 2_655
C47 H14B 3.2761 no . 1_655
C47 H15A 3.5754 no . 1_655
C47 H15B 3.3618 no . 1_655
C47 H32A 3.4126 no . 1_655
C47 H43A 3.2867 no . 1_565
C47 H44A 3.4914 no . 1_565
C47 H45B 3.3116 no . 1_565
C48 H14B 3.4525 no . 1_655
C48 H15A 2.8172 no . 1_655
C48 H15B 3.0635 no . 1_655
C48 H25 3.1417 no . 2_666
C48 H32A 3.0955 no . 1_655
C48 H44A 3.2561 no . 2_666
C49 H25 3.4727 no . 2_666
C49 H43A 3.4665 no . 2_666
C49 H44A 2.7681 no . 2_666
C49 H45B 3.3823 no . 2_666
H3 C3 3.0933 no . 2_565
H3 C4 3.2608 no . 2_565
H3 C39 3.3484 no . 2_565
H3 H3 2.5326 no . 2_565
H3 H4 2.8861 no . 2_565
H3 H39B 2.6926 no . 2_565
H3 H39C 3.1814 no . 2_565
H4 O27 2.9577 no . 2_565
H4 O40 2.6242 no . 2_565
H4 C23 3.5028 no . 2_565
H4 C38 3.4033 no . 2_565
H4 C39 3.3637 no . 2_565
H4 H3 2.8861 no . 2_565
H4 H23 2.5834 no . 2_565
H4 H29C 2.9577 no . 2_565
H4 H37 3.4313 no . 1_455
H4 H39B 3.3005 no . 2_565
H4 H39C 2.9307 no . 2_565
H5 Cl50 2.8346 no . 2_565
H5 H11 3.2086 no . 2_575
H5 H23 3.2027 no . 2_565
H5 H29C 3.1257 no . 2_565
H5 H36B 3.5710 no . 1_455
H5 H37 3.2829 no . 1_455
H5 H43B 3.4010 no . 2_665
H5 H45A 3.3439 no . 2_565
H5 H46B 2.9488 no . 2_565
H6 N11 3.4132 no . 2_575
H6 N12 2.9824 no . 2_575
H6 C41 3.2848 no . 1_465
H6 C42 3.4156 no . 1_465
H6 C42 3.4078 no . 2_665
H6 H11 3.2483 no . 2_575
H6 H36B 3.1759 no . 1_455
H6 H41A 2.8656 no . 1_465
H6 H41B 3.1119 no . 1_465
H6 H42B 2.6981 no . 1_465
H6 H42B 2.6038 no . 2_665
H6 H43B 3.2682 no . 2_665
H6 H46B 3.5097 no . 2_565
H11 Cl50 2.1927 no . 1_565
H11 H5 3.2086 no . 2_575
H11 H6 3.2483 no . 2_575
H11 H43A 3.0837 no . 1_465
H11 H43B 3.3769 no . 1_465
H11 H45A 3.0943 no . 1_565
H11 H46A 3.0610 no . 1_565
H11 H47B 3.3458 no . 1_455
H13A Cl50 3.3543 no . 1_565
H13A C45 2.9020 no . 1_565
H13A C46 3.4793 no . 1_565
H13A H45A 2.6108 no . 1_565
H13A H45B 2.4214 no . 1_565
H13A H46A 3.0107 no . 1_565
H13A H47A 3.5377 no . .
H13A H48B 3.4367 no . 2_676
H13B H32C 3.2968 no . 1_655
H13B H45B 3.4873 no . 1_565
H14A Cl50 3.2876 no . 2_566
H14A C14 3.0865 no . 2_576
H14A H14A 2.8643 no . 2_576
H14A H14B 2.4110 no . 2_576
H14A H48B 3.5071 no . 2_676
H14A H49B 3.1301 no . .
H14B Cl50 3.2410 no . 1_565
H14B C14 3.1129 no . 2_576
H14B C47 3.2761 no . 1_455
H14B C48 3.4525 no . 1_455
H14B H14A 2.4110 no . 2_576
H14B H14B 2.9209 no . 2_576
H14B H47B 2.4388 no . 1_455
H14B H48B 2.8794 no . 1_455
H14B H49B 3.5483 no . 2_576
H15A Cl50 3.2960 no . 2_566
H15A C24 3.3585 no . 2_566
H15A C25 2.9518 no . 2_566
H15A C47 3.5754 no . 1_455
H15A C48 2.8172 no . 1_455
H15A H24 3.4217 no . 2_566
H15A H25 2.7163 no . 2_566
H15A H47B 3.2146 no . 1_455
H15A H48A 2.6240 no . 1_455
H15A H48B 2.1772 no . 1_455
H15B C25 3.5455 no . 2_566
H15B C47 3.3618 no . 1_455
H15B C48 3.0635 no . 1_455
H15B H25 3.1888 no . 2_566
H15B H47B 2.8190 no . 1_455
H15B H48A 2.5965 no . 1_455
H15B H48B 2.8656 no . 1_455
H18 Cl50 2.2282 no . 2_566
H18 C23 3.3793 no . 2_566
H18 C24 3.3527 no . 2_566
H18 C29 3.5038 no . 2_566
H18 H29B 2.6411 no . 2_566
H23 C4 3.3634 no . 2_565
H23 H4 2.5834 no . 2_565
H23 H5 3.2027 no . 2_565
H23 H39A 2.7662 no . 2_665
H24 Cl50 3.5517 no . .
H24 C44 2.4497 no . .
H24 C45 2.9752 no . .
H24 H15A 3.4217 no . 2_566
H24 H29A 2.7384 no . 1_655
H24 H39A 2.9365 no . 2_665
H24 H44A 2.2147 no . .
H24 H44B 2.0014 no . .
H24 H45A 2.5383 no . .
H24 H49A 3.5381 no . 2_666
H25 C15 3.2909 no . 2_566
H25 C17 3.5967 no . 2_566
H25 C32 3.2455 no . 2_566
H25 C48 3.1417 no . 2_666
H25 C49 3.4727 no . 2_666
H25 H15A 2.7163 no . 2_566
H25 H15B 3.1888 no . 2_566
H25 H29A 2.9960 no . 1_655
H25 H29B 3.4638 no . 1_655
H25 H30 3.2791 no . 1_655
H25 H32A 3.0848 no . 2_566
H25 H32B 2.6524 no . 2_566
H25 H44A 2.9494 no . .
H25 H48A 2.4421 no . 2_666
H25 H48B 3.1234 no . 2_666
H25 H49A 3.0370 no . 2_666
H25 H49B 3.5758 no . 2_666
H26 O33 2.8890 no . 2_566
H26 N16 3.3254 no . 2_566
H26 C17 3.4502 no . 2_566
H26 C30 3.0964 no . 2_566
H26 C31 2.6969 no . 2_566
H26 C32 3.0637 no . 2_566
H26 H30 3.3667 no . 1_655
H26 H30 3.5137 no . 2_566
H26 H32A 3.4484 no . 2_566
H26 H32B 3.3525 no . 1_655
H26 H32B 2.5916 no . 2_566
H29A C24 2.9113 no . 1_455
H29A C25 3.0609 no . 1_455
H29A C39 3.1942 no . 2_565
H29A C43 3.4853 no . 1_455
H29A C44 3.0857 no . 1_455
H29A H24 2.7384 no . 1_455
H29A H25 2.9960 no . 1_455
H29A H39A 2.8782 no . 2_565
H29A H39B 2.6552 no . 2_565
H29A H43B 2.9137 no . 1_455
H29A H44A 2.7168 no . 1_455
H29A H44B 2.7311 no . 1_455
H29B Cl50 3.1301 no . .
H29B N18 3.0604 no . 2_566
H29B N19 2.9487 no . 2_566
H29B H18 2.6411 no . 2_566
H29B H25 3.4638 no . 1_455
H29B H43B 3.0802 no . 1_455
H29B H44A 3.2461 no . 1_455
H29B H49A 3.5131 no . 2_566
H29C Cl50 3.5413 no . .
H29C C4 2.9715 no . 2_565
H29C C5 3.0815 no . 2_565
H29C C39 3.4258 no . 2_565
H29C C43 3.3818 no . 1_455
H29C H4 2.9577 no . 2_565
H29C H5 3.1257 no . 2_565
H29C H39A 3.4960 no . 2_565
H29C H39B 2.5576 no . 2_565
H29C H43B 2.4845 no . 1_455
H29C H44A 3.4949 no . 1_455
H29C H44B 3.4084 no . 1_455
H30 N22 3.4925 no . 1_455
H30 C21 3.2440 no . 1_455
H30 C23 3.4319 no . 1_455
H30 C24 3.1702 no . 1_455
H30 C25 2.9151 no . 1_455
H30 C26 2.9664 no . 1_455
H30 H25 3.2791 no . 1_455
H30 H26 3.3667 no . 1_455
H30 H26 3.5137 no . 2_566
H30 H39B 3.5773 no . 2_565
H32A C36 3.4432 no . 1_455
H32A C47 3.4126 no . 1_455
H32A C48 3.0955 no . 1_455
H32A H25 3.0848 no . 2_566
H32A H26 3.4484 no . 2_566
H32A H36A 2.9362 no . 1_455
H32A H36C 3.1017 no . 1_455
H32A H47A 2.9255 no . 1_455
H32A H48A 2.2031 no . 1_455
H32A H49B 3.2607 no . 1_455
H32B N19 3.2628 no . 1_455
H32B C20 3.4243 no . 1_455
H32B C21 3.5656 no . 1_455
H32B C25 3.2067 no . 2_566
H32B C26 3.5449 no . 1_455
H32B C26 3.1741 no . 2_566
H32B H25 2.6524 no . 2_566
H32B H26 3.3525 no . 1_455
H32B H26 2.5916 no . 2_566
H32B H48A 3.0553 no . 1_455
H32C O34 2.6527 no . 1_455
H32C N16 3.5970 no . 1_455
H32C N19 3.5702 no . 1_455
H32C C20 3.1753 no . 1_455
H32C C21 3.2502 no . 1_455
H32C C35 3.1088 no . 1_455
H32C C36 2.9850 no . 1_455
H32C H13B 3.2968 no . 1_455
H32C H36A 2.7254 no . 1_455
H32C H36C 2.7473 no . 1_455
H36A C32 3.2242 no . 1_655
H36A C41 3.4007 no . 1_565
H36A C46 3.5521 no . 1_565
H36A H32A 2.9362 no . 1_655
H36A H32C 2.7254 no . 1_655
H36A H41A 2.5613 no . 1_565
H36A H45B 2.9348 no . 1_565
H36A H46A 3.1500 no . 1_565
H36A H47A 3.3878 no . .
H36B C5 3.3112 no . 1_655
H36B C6 3.0737 no . 1_655
H36B C7 3.4931 no . 1_655
H36B C41 2.7602 no . 1_565
H36B C46 3.3545 no . 1_565
H36B H5 3.5710 no . 1_655
H36B H6 3.1759 no . 1_655
H36B H41A 1.9853 no . 1_565
H36B H41B 2.8167 no . 1_565
H36B H41B 3.4086 no . 2_665
H36B H42A 3.5838 no . 2_665
H36B H46A 2.9907 no . 1_565
H36B H46B 2.7958 no . 2_665
H36C O33 3.3314 no . 1_655
H36C N2 3.0855 no . 1_655
H36C C3 3.3098 no . 1_655
H36C C4 3.5123 no . 1_655
H36C C5 3.4571 no . 1_655
H36C C6 3.1840 no . 1_655
H36C C7 2.9770 no . 1_655
H36C C31 3.0544 no . 1_655
H36C C32 3.1206 no . 1_655
H36C H32A 3.1017 no . 1_655
H36C H32C 2.7473 no . 1_655
H36C H41A 3.1046 no . 1_565
H37 C4 3.4356 no . 1_655
H37 C5 3.3420 no . 1_655
H37 H4 3.4313 no . 1_655
H37 H5 3.2829 no . 1_655
H37 H39C 3.0618 no . 2_665
H37 H42A 2.8691 no . 2_665
H37 H44B 3.0597 no . 2_665
H37 H46B 2.7688 no . 2_665
H39A C23 3.1212 no . 2_665
H39A C24 3.2030 no . 2_665
H39A C29 3.5533 no . 2_565
H39A H23 2.7662 no . 2_665
H39A H24 2.9365 no . 2_665
H39A H29A 2.8782 no . 2_565
H39A H29C 3.4960 no . 2_565
H39A H39C 3.2937 no . 2_665
H39A H44B 2.6626 no . 2_665
H39B C3 3.3650 no . 2_565
H39B C28 3.1450 no . 2_565
H39B C29 2.8868 no . 2_565
H39B H3 2.6926 no . 2_565
H39B H4 3.3005 no . 2_565
H39B H29A 2.6552 no . 2_565
H39B H29C 2.5576 no . 2_565
H39B H30 3.5773 no . 2_565
H39B H44B 3.3918 no . 2_665
H39C O40 3.4812 no . 2_665
H39C C3 3.4468 no . 2_565
H39C C4 3.2969 no . 2_565
H39C C35 3.5242 no . 2_665
H39C C37 2.9071 no . 2_665
H39C C38 2.8960 no . 2_665
H39C C39 3.2068 no . 2_665
H39C H3 3.1814 no . 2_565
H39C H4 2.9307 no . 2_565
H39C H37 3.0618 no . 2_665
H39C H39A 3.2937 no . 2_665
H39C H39C 2.8821 no . 2_665
H41A N12 3.4804 no . 1_645
H41A C6 3.3110 no . 1_645
H41A C36 2.6527 no . 1_545
H41A C46 3.5896 no . 2_655
H41A H6 2.8656 no . 1_645
H41A H36A 2.5613 no . 1_545
H41A H36B 1.9853 no . 1_545
H41A H36C 3.1046 no . 1_545
H41A H41B 3.0696 no . 2_655
H41A H46A 3.3507 no . 2_655
H41A H46B 3.1562 no . 2_655
H41B C41 2.5897 no . 2_655
H41B C46 2.2971 no . 2_655
H41B H6 3.1119 no . 1_645
H41B H36B 2.8167 no . 1_545
H41B H36B 3.4086 no . 2_665
H41B H41A 3.0696 no . 2_655
H41B H41B 2.0937 no . 2_655
H41B H46A 1.8599 no . 2_655
H41B H46B 2.2498 no . 2_655
H42A N12 3.5869 no . 2_665
H42A C6 3.5495 no . 2_665
H42A C7 3.3205 no . 2_665
H42A C8 3.2892 no . 2_665
H42A C35 3.5942 no . 2_665
H42A C37 3.0479 no . 2_665
H42A C38 3.5044 no . 2_665
H42A H36B 3.5838 no . 2_665
H42A H37 2.8691 no . 2_665
H42A H46A 3.4504 no . 2_655
H42B N12 2.8955 no . 1_645
H42B N12 2.7861 no . 2_665
H42B C6 3.5629 no . 1_645
H42B C6 2.9274 no . 2_665
H42B C7 3.1208 no . 2_665
H42B C8 3.0045 no . 2_665
H42B H6 2.6981 no . 1_645
H42B H6 2.6038 no . 2_665
H42B H46A 3.5652 no . 2_655
H43A N11 3.1564 no . 1_645
H43A N12 2.7988 no . 1_645
H43A C47 3.2867 no . 1_545
H43A C49 3.4665 no . 2_666
H43A H11 3.0837 no . 1_645
H43A H47A 2.9425 no . 1_545
H43A H47B 2.9689 no . 1_545
H43A H49A 2.7653 no . 2_666
H43B Cl50 3.5284 no . 1_655
H43B N12 3.5749 no . 1_645
H43B C5 3.3294 no . 2_665
H43B C6 3.2377 no . 2_665
H43B C29 2.9852 no . 1_655
H43B H5 3.4010 no . 2_665
H43B H6 3.2682 no . 2_665
H43B H11 3.3769 no . 1_645
H43B H29A 2.9137 no . 1_655
H43B H29B 3.0802 no . 1_655
H43B H29C 2.4845 no . 1_655
H43B H49A 3.3063 no . 2_666
H44A C24 2.9919 no . .
H44A C25 3.3465 no . .
H44A C29 3.3174 no . 1_655
H44A C47 3.4914 no . 1_545
H44A C48 3.2561 no . 2_666
H44A C49 2.7681 no . 2_666
H44A H24 2.2147 no . .
H44A H25 2.9494 no . .
H44A H29A 2.7168 no . 1_655
H44A H29B 3.2461 no . 1_655
H44A H29C 3.4949 no . 1_655
H44A H47A 3.2864 no . 1_545
H44A H48A 3.4081 no . 2_666
H44A H48B 3.0000 no . 2_666
H44A H49A 1.7853 no . 2_666
H44A H49B 3.2691 no . 2_666
H44B C24 2.8937 no . .
H44B C29 3.4625 no . 1_655
H44B C39 3.3898 no . 2_665
H44B H24 2.0014 no . .
H44B H29A 2.7311 no . 1_655
H44B H29C 3.4084 no . 1_655
H44B H37 3.0597 no . 2_665
H44B H39A 2.6626 no . 2_665
H44B H39B 3.3918 no . 2_665
H44B H49A 3.3845 no . 2_666
H45A Cl50 2.7660 no . .
H45A C13 3.5471 no . 1_545
H45A C24 3.3724 no . .
H45A H5 3.3439 no . 2_565
H45A H11 3.0943 no . 1_545
H45A H13A 2.6108 no . 1_545
H45A H24 2.5383 no . .
H45A H48B 3.3522 no . 2_666
H45A H49A 3.3463 no . 2_666
H45B C13 3.3281 no . 1_545
H45B C47 3.3116 no . 1_545
H45B C49 3.3823 no . 2_666
H45B H13A 2.4214 no . 1_545
H45B H13B 3.4873 no . 1_545
H45B H36A 2.9348 no . 1_545
H45B H47A 2.5234 no . 1_545
H45B H48B 3.1535 no . 2_666
H45B H49A 2.7661 no . 2_666
H46A N11 3.1053 no . 1_545
H46A C10 3.2908 no . 1_545
H46A C13 3.5676 no . 1_545
H46A C36 3.4723 no . 1_545
H46A C41 2.8455 no . 2_655
H46A C42 3.5244 no . 2_655
H46A C46 3.5563 no . 2_655
H46A H11 3.0610 no . 1_545
H46A H13A 3.0107 no . 1_545
H46A H36A 3.1500 no . 1_545
H46A H36B 2.9907 no . 1_545
H46A H41A 3.3507 no . 2_655
H46A H41B 1.8599 no . 2_655
H46A H42A 3.4504 no . 2_655
H46A H42B 3.5652 no . 2_655
H46A H46B 3.4657 no . 2_655
H46B C5 3.4706 no . 2_565
H46B C37 3.5086 no . 2_665
H46B C41 3.0879 no . 2_655
H46B H5 2.9488 no . 2_565
H46B H6 3.5097 no . 2_565
H46B H36B 2.7958 no . 2_665
H46B H37 2.7688 no . 2_665
H46B H41A 3.1562 no . 2_655
H46B H41B 2.2498 no . 2_655
H46B H46A 3.4657 no . 2_655
H47A C45 3.4038 no . 1_565
H47A H13A 3.5377 no . .
H47A H32A 2.9255 no . 1_655
H47A H36A 3.3878 no . .
H47A H43A 2.9425 no . 1_565
H47A H44A 3.2864 no . 1_565
H47A H45B 2.5234 no . 1_565
H47B N11 3.3788 no . 1_655
H47B C14 3.1865 no . 1_655
H47B C15 3.2413 no . 1_655
H47B H11 3.3458 no . 1_655
H47B H14B 2.4388 no . 1_655
H47B H15A 3.2146 no . 1_655
H47B H15B 2.8190 no . 1_655
H47B H43A 2.9689 no . 1_565
H48A C15 3.0602 no . 1_655
H48A C25 3.3294 no . 2_666
H48A C32 3.0257 no . 1_655
H48A H15A 2.6240 no . 1_655
H48A H15B 2.5965 no . 1_655
H48A H25 2.4421 no . 2_666
H48A H32A 2.2031 no . 1_655
H48A H32B 3.0553 no . 1_655
H48A H44A 3.4081 no . 2_666
H48B C14 3.3513 no . 1_655
H48B C15 2.8615 no . 1_655
H48B C45 3.5813 no . 2_666
H48B H13A 3.4367 no . 2_676
H48B H14A 3.5071 no . 2_676
H48B H14B 2.8794 no . 1_655
H48B H15A 2.1772 no . 1_655
H48B H15B 2.8656 no . 1_655
H48B H25 3.1234 no . 2_666
H48B H44A 3.0000 no . 2_666
H48B H45A 3.3522 no . 2_666
H48B H45B 3.1535 no . 2_666
H49A C43 3.0795 no . 2_666
H49A C44 2.6172 no . 2_666
H49A C45 3.0988 no . 2_666
H49A H24 3.5381 no . 2_666
H49A H25 3.0370 no . 2_666
H49A H29B 3.5131 no . 2_566
H49A H43A 2.7653 no . 2_666
H49A H43B 3.3063 no . 2_666
H49A H44A 1.7853 no . 2_666
H49A H44B 3.3845 no . 2_666
H49A H45A 3.3463 no . 2_666
H49A H45B 2.7661 no . 2_666
H49B H14A 3.1301 no . .
H49B H14B 3.5483 no . 2_576
H49B H25 3.5758 no . 2_666
H49B H32A 3.2607 no . 1_655
H49B H44A 3.2691 no . 2_666

#==============================================================================
loop_
_geom_hbond_atom_site_label_D
_geom_hbond_atom_site_label_H
_geom_hbond_atom_site_label_A
_geom_hbond_site_symmetry_D
_geom_hbond_site_symmetry_H
_geom_hbond_site_symmetry_A
_geom_hbond_distance_DA
_geom_hbond_distance_DH
_geom_hbond_distance_HA
_geom_hbond_angle_DHA
_geom_hbond_publ_flag
N11 H11 Cl50 . . 1_565 3.052(5) 0.880 2.193 165.3 no
N11 H11 N12 . . . 1.365(7) 0.880 1.997 34.4 no
N18 H18 Cl50 . . 2_566 3.093(5) 0.880 2.228 167.4 no
N18 H18 N19 . . . 1.363(6) 0.880 1.994 34.4 no

#==============================================================================
# Additional structures and associated data_? identifiers
# should be added at this point if there is more than one 
# structure analysis in the CIF.

#==============================================================================
#     End of CIF
#==============================================================================
